# Supplementary material for: Importance of glutamine in synaptic vesicles revealed by functional studies of SLC6A17 and its mutations pathogenic for intellectual disability
Source: eLife. 2023 Jul 13;12:RP86972. doi: 10.7554/eLife.86972 (PMC10393021; doi:10.7554/eLife.86972)
Supplement: Figure 2—source data 1. [file elife-86972-fig2-data1.xlsx]

## Sheet: Figure 2C
Day 1 Context a				Day 1 Tone				Day 2 Context				Day 3 Context b				Day 3 Tone
+/+	+/-	-/-		+/+	+/-	-/-		+/+	+/-	-/-		+/+	+/-	-/-		+/+	+/-	-/-
3.8	2.66667	3.73333		0	0	3.63333		47.4667	35.3139	18.2945		3.63333	0	8.97778		73.6889	51.4389	42.4389
0	9.03333	15.2333		32.9667	0	12.6		24.8194	41.5667	13.4278		0.861111	11.9722	24.5389		43.1889	72.3444	23.7444
0	0	7.26667		6.9	18.5667	61.9667		22.6306	50.9139	30.4917		18.8833	10.7278	34.7611		53.75	65.7222	65.7
1.86667	3.6	1.83333		10.9	0	0		26.4639	54.3695	2.24167		16.8278	26.7278	9.60556		81.2722	69.9333	17.9555
9.93333	25.2167	4.51667		35.1	82.4333	9.1		60.0194	40.1417	0.4		1.99444	8.03333	2.76111		83.7611	86.5833	15.5
3.55	9.06667	0		5.5	7.43333	3.76667		16.3139	58.6111	1.10278		11.4389	14.7333	23.1889		66.7389	74.2944	44.9333
6.48333	0	1.83333		7.36667	3.46667	17.9333		58.9444	51.7056	4.69722		16.25	24.2167	8.92222		49.3889	82.7555	61.8778
0	2.71667	3.56667		10.9333	11.1	3.76667		72.0611	13.8861	1.675		30.2556	21.5944	4.70556		58.6333	87.3611	5.02222
0	1.85	0		62.5	16.3667	0		78.0833	37.5417	4.43333		29.0556	34.2222	1.40556		73.3444	61.9889	53.2778
0	1.9	0		0	0	0		24.5194	61.2028	39.9028		0	27.0833	10.2889		66.6944	88.2555	79.5778
0	0	3.56667		0	9.13333	34.8		37.1417	35.0222	45.1667		3.7	10.7611	2.53889		81.8611	58.1444	27.5833
0	1.81667	0		0	30.8667	0		39.575	19.5445	9.33889		11.6667	6.82222	7.67222		51.5167	33.2778	53.4056
8.18333	2.73333	4.55		0	12.7	0		39.6139	79.225	20.6056		4.02778	47.1056	21.0056		82.5111	93.7555	34.4444
0	1.88333	6.3		0	0	0		33.0333	26.4611	15.7972		8.21667	0.594445	50.8778		78.8222	45.6389	94.1556
0	1.76667	8.25		0	0	0		16.3111	60.8583	53.5083		0	18.45	1.1		48.6111	65.7222	6.53889
2.76667	6.33333	0		0	14.4333	0		85.925	68.0222	17.0278		17.85	0	5.21667		79.4333	81.7555	39.3056
	0	4.43333			3.7	5.36667			82.8889	52.1778			48.7167	19.8111			88.25	72.9333
	3.56667	0			0	19.8667			65.8167	14.5694			20.9333				89.0167
	0				0				40.7611				8.36111				85.7056
	1.85				7.46667				80.6889				37.8222				85.9222
	0				3.76667				58.4667				20.4278				69.2278
	0				0				79.2555				26.7389				52.7445
	0				5.4				44.0472				42.4				78.8722

## Sheet: Figure 2E
Day	+/+																+/-																			-/-
1	30.5	30.5	45	33	31	19	24.5	32	22.5	37.5	39.5	53.5	35.5	31	40		34	35	60	25.5	9.5	57	23.5	23	50	42	21	60	60	52.5	40	35	23.5	31.5		51	36.5	60	59.5	35	25	32	43	52.5	16	33.5	48	32	60
2	6	12.5	2.5	33	12.5	2	6	20	1	7.5	9.5	13	7.5	10	2		1	8.5	8	9.5	11	1.5	14.5	6	2.5	10.5	8	11.5	25.5	3.5	8	17.5	2	2		39.5	21.5	48	40.5	60	3	27	14	13.5	28	19	34.5	30.5	41
3	40.3333	48	28.3333	33	32	40.6667	60	55	26.3333	50	37.69	40	61.03	61.03	53.04		42.3333	42	60	52.3333	49.6667	28.3333	46.04	53.69	61.03	48.03	61.04	57.71	52.71	61.04	61.04	59.71	42.04	44.71		60	29.6667	53.6667	60	60	11.6667	42	60	32.36	61.03	61.03	61.03	45.37	61.03
4	45.3333	31.6667	44	39.3333	29.6667	42.3333	8	41.6667	22.6667	39.04	32.37	48.37	48.04	27.71	45.37		58	45	32.3333	30.6667	15	25.3333	24.71	10.71	29.04	40.37	44.04	29.37	36.37	61.04	42.71	31.71	31.71	49.71		60	41.3333	37.3333	53.3333	43.3333	25.3333	30.6667	35.3333	33.37	61.04	61.04	31.37	46.71	61.04
5	36.1111	12.8889	32	36.4444	11.5556	16.4444	5	15.2222	9.55556	47.37	10.71	32.71	10.37	14.71	40.71		50	52.6667	18.1111	38.8889	6	13.1111	15.37	34.37	26.04	10.71	42.71	26.04	44.37	14.71	24.04	28.04	49.71	36.71		60	53.7778	52.4444	34.4444	54.4444	15.4444	50.2222	24.4444	44.71	54.37	55.71	31.71	61.04	54.71
6	10.6667	9.33333	7	27	21.6667	24.3333	13.6667	5.33333	19.3333	24.71	16.71	6.71	13.37	9.37	47.37		27.6667	32.6667	9	11.6667	7.33333	22.6667	14.04	50.37	18.71	10.71	38.04	32.71	27.04	15.71	22.04	25.04	24.71	22.04		60	14.3333	60	50.3333	60	32	44.6667	30	23.04	61.04	38.37	17.71	31.37	55.71
7	6.88889	6.44444	25.6667	13.6667	12.8889	10.1111	20.5556	12.1111	14.7778	25.26	16.93	6.6	9.15	15.48	25.82		49.2222	16.8889	26	28.2222	7.44444	15.5556	9.71	31.82	11.93	7.6	18.37	13.93	17.04	26.93	17.71	11.37	32.26	15.71		60	42.7778	59.3333	50.7778	60	16.3333	47.5556	18.3333	27.71	61.04	35.48	16.93	37.48	39.26
[truncated: 1 more columns]

## Sheet: Figure 2G
+/+	+/-	-/-
37	51.4	16.2667
41.4667	39.8667	25.4667
34.4	36.8667	32.2
35.9333	25.3333	21.6667
31.8	52.2667	3.53333
45.4667	31.3333	2.46667
36.4667	32.9333	12.6667
26.0667	40.5333	0
24.4	19.3333	12.2
27.1333	50.6667	42.4
37.3333	33.4	28.2667
20.2667	40.2667	20.7333
33.7333	34.8	23.9333
36.4667	36.7333	15.9333
48.6667	37.9333	17.2
62.1333	49.2
24.6	32.4667

## Sheet: Figure 2H
+/+	+/-	-/-
4	1	1
4	2	2
4	4	0
0	3	2
8	0	1
4	4	1
4	6	1
1	4	0
1	1	0
1	2	2
7	2	0
2	2	2
1	3	3
2	4	1
5	2	3
10	6
1	6
