# Supplementary material for: Importance of glutamine in synaptic vesicles revealed by functional studies of SLC6A17 and its mutations pathogenic for intellectual disability
Source: eLife. 2023 Jul 13;12:RP86972. doi: 10.7554/eLife.86972 (PMC10393021; doi:10.7554/eLife.86972)
Supplement: Figure 3—source data 1. [file elife-86972-fig3-data1.zip]

Archive with 9 entries (8 files):
- Figure 3-S1D/
- Figure 3-S1D/CalR.tif
- Figure 3-S1D/EEA1.tif
- Figure 3-S1D/FLAG.tif
- Figure 3-S1D/HA.tif
- Figure 3-S1D/LAMP2-s.tif
- Figure 3-S1D/LC3B-S.tif
- Figure 3-S1D/M6PR.tif
- Figure 3-S1D/Syp.tif
