# Supplementary material for: Importance of glutamine in synaptic vesicles revealed by functional studies of SLC6A17 and its mutations pathogenic for intellectual disability
Source: eLife. 2023 Jul 13;12:RP86972. doi: 10.7554/eLife.86972 (PMC10393021; doi:10.7554/eLife.86972)
Supplement: Figure 3—figure supplement 1—source data 2. [file elife-86972-fig3-figsupp1-data2.zip]

Archive with 1 entries (1 files):
- FigureS2D-Source Data-WB.pdf
