# Supplementary material for: Importance of glutamine in synaptic vesicles revealed by functional studies of SLC6A17 and its mutations pathogenic for intellectual disability
Source: eLife. 2023 Jul 13;12:RP86972. doi: 10.7554/eLife.86972 (PMC10393021; doi:10.7554/eLife.86972)
Supplement: Figure 4—source data 1. [file elife-86972-fig4-data1.zip]

Archive with 21 entries (19 files):
- Figure 4C/
- Figure 4C/ATPase (2).tif
- Figure 4C/GLUT4.tif
- Figure 4C/HA-2S-sample.tif
- Figure 4C/SV2A.tif
- Figure 4C/Syb2.tif
- Figure 4C/Syp.tif
- Figure 4C/Syt1.tif
- Figure 4C/VGAT.tif
- Figure 4C/VGLUT1-1.tif
- Figure 4C/VGLUT2-2.tif
- Figure 4D/
- Figure 4D/SG-EEA1.tif
- Figure 4D/SG-HA-2.tif
- Figure 4D/SG-PSD95.tif
- Figure 4D/SG-PSMC6.tif
- Figure 4D/SG-SNAP23.tif
- Figure 4D/SG-Synataxin6.tif
- Figure 4D/SG-Syp-2.tif
- Figure 4D/SG-Syt1-2.tif
- Figure 4D/SG-VGLUT1-2.tif
