# Supplementary material for: Importance of glutamine in synaptic vesicles revealed by functional studies of SLC6A17 and its mutations pathogenic for intellectual disability
Source: eLife. 2023 Jul 13;12:RP86972. doi: 10.7554/eLife.86972 (PMC10393021; doi:10.7554/eLife.86972)
Supplement: Figure 4—source data 2. [file elife-86972-fig4-data2.zip]

Archive with 2 entries (2 files):
- Figure4C-Source Data-WB.pdf
- Figure4D-Source Data-WB.pdf
