# Supplementary material for: Importance of glutamine in synaptic vesicles revealed by functional studies of SLC6A17 and its mutations pathogenic for intellectual disability
Source: eLife. 2023 Jul 13;12:RP86972. doi: 10.7554/eLife.86972 (PMC10393021; doi:10.7554/eLife.86972)
Supplement: Figure 4—figure supplement 1—source data 1. [file elife-86972-fig4-figsupp1-data1.zip]

Archive with 32 entries (30 files):
- Figure 4-S1C/
- Figure 4-S1C/HA.tif
- Figure 4-S1C/PSD95-1.tif
- Figure 4-S1C/Syb2.tif
- Figure 4-S1C/Syt1-2.tif
- Figure 4-S1C/V-ATPase1.tif
- Figure 4-S1D/
- Figure 4-S1D/ATPase (2).tif
- Figure 4-S1D/Cathepsin D.tif
- Figure 4-S1D/EEA1.tif
- Figure 4-S1D/EPR72.tif
- Figure 4-S1D/ERC1b-2-1.tif
- Figure 4-S1D/GluN1-1s.tif
- Figure 4-S1D/GLUT4.tif
- Figure 4-S1D/GM130-sample.tif
- Figure 4-S1D/GM130.tif
- Figure 4-S1D/Goglin-97-2.tif
- Figure 4-S1D/HA-2S-sample.tif
- Figure 4-S1D/LAMP2 (2).tif
- Figure 4-S1D/LC3B.tif
- Figure 4-S1D/PSD95.tif
- Figure 4-S1D/PSMC6.tif
- Figure 4-S1D/SNAP23.tif
- Figure 4-S1D/SV2A.tif
- Figure 4-S1D/Syb2.tif
- Figure 4-S1D/Syp.tif
- Figure 4-S1D/Syt1.tif
- Figure 4-S1D/TR.tif
- Figure 4-S1D/VDAC.tif
- Figure 4-S1D/VGAT.tif
- Figure 4-S1D/VGLUT1-1.tif
- Figure 4-S1D/VGLUT2-2.tif
