# Supplementary material for: Importance of glutamine in synaptic vesicles revealed by functional studies of SLC6A17 and its mutations pathogenic for intellectual disability
Source: eLife. 2023 Jul 13;12:RP86972. doi: 10.7554/eLife.86972 (PMC10393021; doi:10.7554/eLife.86972)
Supplement: Figure 5—source data 1. [file elife-86972-fig5-data1.xlsx]

## Sheet: 5C
Names	L-Glutamic_acid	GABA	Acetylcholine	L-Proline	L-Leucine	L-Glycine	L-Alanine	L-Glutamine	L-Cysteine	L-Methionine	L-Serine	L-Histidine
Syp-1	1.10558e+09	3.78986e+07	1.13168e+08	3.39291e+06	4.40545e+06	0	5.56638e+06	2.09476e+07	0	1.23957e+06	4.19018e+06	1.91948e+06
Syp-2	1.1458e+09	3.94883e+07	1.02893e+08	3.12186e+06	1.07621e+07	0	7.26764e+06	2.2165e+07	0	2.64279e+06	4.83067e+06	2.83002e+06
Syp-3	1.12912e+09	4.41055e+07	1.09431e+08	4.2542e+06	7.14089e+06	0	8.88693e+06	2.76225e+07	0	3.14569e+06	5.01243e+06	2.29498e+06
Syp-4	1.74295e+09	8.40309e+07	1.07174e+08	6.55801e+06	3.8243e+06	0	7.24579e+06	1.86696e+07	0	1.40237e+06	6.15853e+06	1.7605e+06
Syp-5	4.51826e+08	2.72193e+07	4.20171e+07	4.3891e+06	9.29806e+06	0	3.80178e+06	1.1037e+07	0	1.51209e+06	4.282e+06	1.65803e+06
Syp-6	7.49941e+08	3.89117e+07	4.29633e+07	6.61906e+06	9.94036e+06	0	6.8177e+06	1.54976e+07	0	2.48011e+06	7.71319e+06	3.92093e+06
Syp-7	5.35228e+08	3.3537e+07	6.04028e+07	3.38393e+06	5.9733e+06	5.86681e+07	1.62804e+06	1.59276e+07	0	3.20994e+06	4.04818e+06	2.29599e+06
Syp-8	6.13956e+08	3.94059e+07	6.65404e+07	6.45004e+06	1.59178e+07	9.87216e+06	3.07299e+06	2.09244e+07	0	5.00379e+06	5.48392e+06	3.57965e+06
Syp-9	5.49972e+08	4.58996e+07	6.49167e+07	2.08656e+06	3.1471e+06	6.26235e+06	1.11912e+06	1.18455e+07	0	1.95488e+06	2.83851e+06	1.63127e+06
Syp-10	2.7866e+09	1.09091e+08	2.46783e+08	1.50932e+07	1.702e+07	0	1.43521e+07	5.53673e+07	0	5.35134e+06	1.54254e+07	7.50613e+06
Syp-11	2.95403e+09	1.1094e+08	2.33305e+08	1.36537e+07	2.02654e+07	5.88701e+07	1.62175e+07	4.99898e+07	0	7.99311e+06	1.22136e+07	5.44986e+06
Syp-12	2.90274e+09	1.10106e+08	2.26362e+08	1.34261e+07	2.08971e+07	5.73721e+07	2.40348e+07	7.28699e+07	0	0	1.51651e+07	4.99193e+06
IgG-1	1.33408e+07	1.89919e+06	0	2.30944e+06	4.99197e+06	0	2.17065e+06	3.8851e+06	0	683629	3.82053e+06	734191
IgG-2	1.0407e+07	1.77078e+06	0	1.06486e+06	2.79019e+06	0	1.28892e+06	3.209e+06	0	465701	2.78056e+06	686205
IgG-3	2.3125e+07	3.19857e+06	0	2.23023e+06	4.34938e+06	0	2.40225e+06	4.22819e+06	0	808606	3.53028e+06	671237
IgG-4	2.71968e+07	2.86135e+06	850211	3.74386e+06	3.55245e+06	0	3.80732e+06	4.56993e+06	0	900312	4.94425e+06	1.61046e+06
IgG-5	2.21241e+07	2.00749e+06	1.57805e+06	7.08981e+06	1.07036e+07	0	3.98841e+06	4.64441e+06	0	1.83028e+06	6.54184e+06	3.6403e+06
IgG-6	1.46911e+07	1.91953e+06	749495	4.69567e+06	9.76297e+06	0	2.27147e+06	3.77279e+06	0	3.47695e+06	4.68981e+06	1.70411e+06
IgG-7	1.6878e+07	2.84795e+06	458950	2.47922e+06	6.1481e+06	6.55694e+06	1.06564e+06	4.87323e+06	0	2.30273e+06	3.68488e+06	1.66747e+06
IgG-8	1.62115e+07	2.47427e+06	467713	2.83751e+06	3.49905e+07	1.06758e+07	1.89296e+06	4.20994e+06	0	4.51373e+06	2.66452e+06	1.65725e+06
IgG-9	1.25085e+07	2.38435e+06	278774	3.74963e+06	6.54876e+06	6.58729e+06	1.10306e+06	3.9056e+06	0	6.19882e+06	3.02076e+06	1.48261e+06
IgG-10	4.55305e+07	4.12882e+06	2.53123e+06	1.63775e+07	1.12107e+07	2.14686e+07	7.37713e+06	1.04054e+07	0	4.19949e+06	1.82623e+07	2.29605e+06
IgG-11	4.74929e+07	4.26042e+06	1.5809e+06	6.5122e+06	1.58616e+07	3.39247e+07	7.00822e+06	1.02563e+07	0	7.2153e+06	8.7222e+06	1.87107e+06
IgG-12	2.40632e+07	2.96504e+06	1.38038e+06	8.80761e+06	1.1295e+07	3.54013e+07	4.69596e+06	5.59182e+06	0	3.84574e+06	1.11299e+07	1.70856e+06
p.value	0.00048694	9.05614e-05	0.000222274	0.35137	0.866189	0.209472	0.0274502	0.0018323	0	0.0963747	0.262074	1.93883
Log2_FC	5.92901	4.46112	6.74864	0.413265	0.0734934	1.00015	1.35595	2.43163	0.1	0.105375	0.243539	1.01382

## Sheet: 5D
Glu	GABA	ACh	Pro	Leu	Gly	Ala	Gln	Cys	Met	Ser	His
6.14	4.05	7.04	0.86	0.12	0	1.51	2.47	0	0.93	0.31	1.46
6.2	4.11	6.93	0.74	1.41	0	1.9	2.55	0	2.02	0.52	2.02
6.18	4.27	6.74	1.19	0.82	0	2.19	2.87	0	2.27	0.57	1.72
6.35	5.21	6.66	0.34	-1.07	0	1.11	2.11	0	-0.56	0.19	-0.4
4.4	3.59	5.31	-0.24	0.22	0	0.18	1.35	0	-0.45	-0.33	-0.48
5.14	4.1	5.34	0.35	0.31	0	1.02	1.84	0	0.26	0.52	0.76
5.14	3.71	7.23	0.16	-1.41	2.89	0.27	1.88	0	-0.43	0.37	0.52
5.34	3.94	7.37	1.09	0	0.31	1.18	2.27	0	0.21	0.81	1.16
5.18	4.16	7.34	-0.53	-2.34	-0.34	-0.27	1.45	0	-1.15	-0.14	0.03
6.16	4.85	7.07	0.51	0.41	0	1.17	2.66	0	0.07	0.28	1.94
6.24	4.87	6.99	0.37	0.66	0.96	1.35	2.51	0	0.65	-0.06	1.48
6.22	4.86	6.95	0.35	0.71	0.92	1.92	3.06	0	0	0.26	1.35

## Sheet: 5E
Syp	IgG
297.63	3.49
300.33	2.88
315.8	6.63
399.5	6.86
169.39	9.22
194.97	5.79
199.67	7.71
233.03	7.39
228.98	6.8
426.22	7.54
418.75	8.29
421.1	4.54

## Sheet: 5F
Syp	IgG
23.87	0.61
25.1	0.58
27.19	0.94
31.54	0.92
12.15	1.09
14.17	0.83
22.07	1.85
27.87	1.71
31.78	1.77
26.84	0.9
25.99	1.08
26.9	0.8

## Sheet: 5G
Syp	IgG
3.06	0.02
3.11	0.01
3.86	0.01
3.43	0.01
1.29	0.01
1.47	0.01
1.67	0.03
1.91	0.05
1.92	0.02
4.12	0.04
3.88	0.03
3.83	0.03

## Sheet: 5H
Syp	IgG
12.64	2.25
13.63	1.97
16.65	2.47
14.54	2.71
7.43	3.3
9.32	2.65
11.47	3.45
15.2	3.03
8.77	3.03
16.57	2.89
16.82	3.35
24.64	2.17

## Sheet: 5I
Syp	IgG
5.34	4.09
5.85	3.31
6.3	4.47
8.91	6.47
7.17	13.12
11.12	7.62
5.56	4.76
7.93	3.8
3.96	4.67
6.57	7.15
4.87	3.67
6.12	4.85
