# Supplementary material for: Importance of glutamine in synaptic vesicles revealed by functional studies of SLC6A17 and its mutations pathogenic for intellectual disability
Source: eLife. 2023 Jul 13;12:RP86972. doi: 10.7554/eLife.86972 (PMC10393021; doi:10.7554/eLife.86972)
Supplement: Figure 5—figure supplement 1—source data 1. [file elife-86972-fig5-figsupp1-data1.zip]

Archive with 17 entries (16 files):
- Figure 5-S1A/
- Figure 5-S1A/Cathepsin D.tif
- Figure 5-S1A/EEA1.tif
- Figure 5-S1A/ERp72.tif
- Figure 5-S1A/GluT4.tif
- Figure 5-S1A/GM130.tif
- Figure 5-S1A/LC3B.tif
- Figure 5-S1A/PSD95.tif
- Figure 5-S1A/SNAP23.tif
- Figure 5-S1A/SV2A.tif
- Figure 5-S1A/Syb2.tif
- Figure 5-S1A/Syp.tif
- Figure 5-S1A/Syt1.tif
- Figure 5-S1A/V-ATPase.tif
- Figure 5-S1A/VDAC.tif
- Figure 5-S1A/VGAT.tif
- Figure 5-S1A/VGluT2.tif
