# Supplementary material for: Importance of glutamine in synaptic vesicles revealed by functional studies of SLC6A17 and its mutations pathogenic for intellectual disability
Source: eLife. 2023 Jul 13;12:RP86972. doi: 10.7554/eLife.86972 (PMC10393021; doi:10.7554/eLife.86972)
Supplement: Figure 7—source data 1. [file elife-86972-fig7-data1.xlsx]

## Sheet: 7B
Name	Glu	GABA	ACh	Pro	Leu	Gly	Ala	Gln	Cys	Met	Ser	His
6A17-OE-1	1.00392e+09	5.2554e+07	4.38762e+08	1.96847e+07	5.1975e+07	7.34994e+06	2.69357e+07	1.39465e+08	259106	8.44236e+06	1.02076e+07	7.66761e+06
6A17-OE-2	9.94262e+08	5.45892e+07	3.58536e+08	2.45751e+07	5.65891e+07	9.70746e+06	2.50041e+07	1.5494e+08	109319	8.17333e+06	1.52708e+07	7.56844e+06
6A17-OE-3	8.46045e+08	3.77603e+07	3.36196e+08	2.13807e+07	5.35511e+07	7.40456e+06	1.31448e+07	1.16743e+08	82797	7.17544e+06	1.33945e+07	6.47426e+06
6A17-OE-4	8.33131e+08	3.82561e+07	3.87835e+08	1.97598e+07	5.46405e+07	7.76093e+06	1.5803e+07	1.29703e+08	110078	7.05439e+06	1.2307e+07	6.08763e+06
6A17-OE-5	8.77706e+08	2.00298e+07	3.64103e+08	4.40431e+06	4.22372e+06	1.8807e+07	6.20152e+06	9.80526e+07	259541	562436	3.66928e+06	3.90493e+06
6A17-OE-6	1.26167e+09	3.02003e+07	5.29505e+08	7.75725e+06	6.95359e+06	1.971e+07	1.31161e+07	1.49999e+08	918702	1.10062e+06	5.77445e+06	5.65896e+06
6A17-OE-7	8.56087e+08	2.052e+07	2.93823e+08	7.26077e+06	8.14914e+06	4.29067e+07	1.08677e+07	1.0718e+08	219140	1.46463e+06	4.90482e+06	4.83104e+06
6A17-OE-8	1.39332e+09	8.85722e+07	1.67261e+08	8.37908e+06	1.80447e+07	9.16855e+06	3.14986e+07	1.50367e+08	0	2.81885e+06	9.76056e+06	1.09839e+07
6A17-OE-9	1.21718e+09	7.5728e+07	1.57427e+08	4.9748e+06	8.89875e+06	7.04548e+06	5.0937e+07	1.33687e+08	0	1.05394e+06	6.7632e+06	8.92341e+06
6A17-OE-10	1.23104e+09	5.27293e+07	1.37605e+08	7.5214e+06	9.06134e+06	9.00065e+06	2.22988e+07	1.27338e+08	0	1.60888e+06	7.19755e+06	1.10242e+07
HA-WT-1	6.56909e+07	5.70043e+06	7.00541e+06	1.04161e+07	1.21366e+07	3.34242e+07	9.08101e+06	1.52426e+07	184650	1.92833e+06	4.08274e+06	1.49092e+06
HA-WT-2	2.8024e+07	3.30497e+06	4.37455e+06	5.21383e+06	7.24428e+06	2.25175e+07	5.01647e+06	7.14626e+06	124961	889310	2.95698e+06	1.15979e+06
HA-WT-3	2.39152e+07	2.53873e+06	5.42859e+06	3.72711e+06	4.32456e+06	1.40514e+07	3.73504e+06	5.67819e+06	437668	865638	2.23779e+06	1.15221e+06
HA-WT-4	2.83212e+07	4.83978e+06	1.2032e+06	5.75862e+06	1.64398e+07	5.36954e+06	3.71993e+07	7.35019e+06	0	3.12938e+06	5.32058e+06	3.73567e+06
HA-WT-5	1.83426e+07	3.99733e+06	1.41799e+06	3.89376e+06	1.28322e+07	4.07139e+06	3.67837e+07	3.78481e+06	0	747040	3.36593e+06	2.61046e+06
HA-WT-6	2.28713e+07	4.39671e+06	933554	4.23112e+06	1.03832e+07	5.04671e+06	3.00823e+07	7.12794e+06	0	1.08166e+06	4.10037e+06	3.39065e+06
HA-WT-7	3.48232e+07	3.06475e+06	6.4078e+06	1.87683e+07	5.73069e+07	5.96528e+06	3.87431e+07	6.90477e+06	119005	9.53567e+06	9.0159e+06	6.12666e+06
HA-WT-8	3.55599e+07	3.13093e+06	4.74579e+06	2.38499e+07	5.94772e+07	7.15142e+06	5.67948e+07	6.83631e+06	169339	9.60779e+06	1.16775e+07	2.95394e+06
HA-WT-9	3.2462e+07	2.58594e+06	4.75117e+06	2.0774e+07	5.65517e+07	6.47382e+06	1.66751e+07	5.1956e+06	12322.6	9.54319e+06	8.95583e+06	2.08859e+06
HA-WT-10	2.69187e+07	1.96297e+06	5.84769e+06	2.26371e+07	5.72152e+07	6.09224e+06	2.31576e+07	4.23119e+06	68030.8	1.00784e+07	8.49681e+06	2.07627e+06
p.value	5.04849e-07	0.000642233	3.15375e-05	0.538734	0.798697	0.587212	0.563889	4.72235e-08	0.420316	0.974678	0.0722845	0.000332139
Log2_FC	5.00046	3.63943	6.38612	0.290358	0.152166	0.319392	-0.274793	4.17646	0.679929	0.0198828	0.665998	1.32957

## Sheet: 7C
OE	WT
445.47	19.14
317.66	9.58
244.56	8.89
227.37	15.46
243.41	11.38
295.42	14.09
239.93	16.37
475.88	11.72
458.14	8.17
452.46	13.28

## Sheet: 7D
OE	WT
84.42	4.6
63.14	3.42
39.51	2.7
37.79	5.52
18.71	4.98
26.67	5.14
20	5.21
109.73	3.74
92.91	2.36
86.65	3.51

## Sheet: 7E
OE	WT
7.98	0.11
6.52	0.06
6.11	0.08
7.06	0.01
6.62	0.01
9.64	0
5.34	0.1
3.03	0.07
2.85	0.07
2.49	0.09

## Sheet: 7F
OE	WT
159.04	7.19
127.22	3.68
86.73	3.22
90.97	9.68
54.41	5.27
72.56	9.41
58.89	8.34
209.03	5.79
192.21	3.36
214.09	5.36

## Sheet: 7G
OE	WT
29.62	5.97
31.91	5.07
25.32	4
21.97	11.04
6.35	7.4
9.26	8.32
8.73	27.72
21.61	25.18
14.86	14.74
20.66	27.41

## Sheet: 7H
	Glutamate	GABA	Acetylcholine	L-Proline	L-Leucine	Glycine	L-Alanine	L-glutamine	L-Cysteine	L-Methionine	L-Serine	L-Histidine
6A17-OE-1	1.30324e+09	6.55407e+07	2.11266e+08	9.26345e+06	8.52638e+06	1.01702e+07	2.16616e+06	1.29092e+08	289167	2.62652e+06	7.5874e+06	5.67035e+06
6A17-OE-2	1.42703e+09	8.24161e+07	2.44549e+08	9.12888e+06	8.49552e+06	1.0953e+07	2.19444e+06	1.32945e+08	217074	2.21635e+06	8.65346e+06	7.60032e+06
6A17-OE-3	1.35038e+09	6.7163e+07	3.12081e+08	8.18009e+06	6.78542e+06	9.41866e+06	1.60217e+06	1.34272e+08	194355	2.2471e+06	6.83178e+06	5.36029e+06
6A17-OE-4	1.26319e+09	3.6713e+07	1.65318e+08	6.68364e+06		4.07142e+06	1.04969e+07	1.2071e+08	147323	2.16466e+06
6A17-OE-5	1.00931e+09	2.89124e+07	1.88034e+08	4.21239e+06	3.42798e+06	4.01079e+06	7.15463e+06	1.23081e+08	135597		5.3215e+06	4.28677e+06
6A17-OE-6	1.67221e+09	5.5579e+07	4.21071e+08	5.73637e+06	2.34668e+06	2.7785e+06	7.96255e+06	1.58995e+08	228747	374319	5.90904e+06	7.72184e+06
6A17-OE-7	1.43931e+09	4.95728e+07	2.10649e+08	4.09312e+06	7.89795e+06	8.14847e+06	8.90262e+06	1.215e+08	225463	1.40888e+06	7.25205e+06	5.40757e+06
6A17-OE-8	1.35382e+09	4.01154e+07	1.91861e+08	2.48523e+06	2.27904e+06	5.48666e+06	7.44103e+06	1.08312e+08	129682	276106	5.52459e+06	4.84475e+06
6A17-OE-9	1.52586e+09	4.67741e+07	1.99892e+08	3.89952e+06	3.63299e+06	3.01792e+06	7.35796e+06	1.01122e+08	86133.6	686016	5.69858e+06	3.20786e+06
G162R-1	2.94211e+08	3.58229e+07	9.09299e+07	5.1202e+06	1.2382e+07	1.32884e+06	1.01397e+07	1.24749e+07	104417	4.1687e+06	3.61118e+06	2.38228e+06
G162R-2	3.08032e+08	3.43105e+07	8.98794e+07	7.77074e+06	1.00319e+07	1.79953e+06	1.3435e+07	1.52548e+07	74309.3	3.38097e+06	5.16265e+06	5.75381e+06
G162R-3	5.213e+08	3.79032e+07	2.03521e+08	7.18607e+06	5.85171e+06	1.93234e+06	7.0125e+06	2.0362e+07	263246	2.91565e+06	3.81685e+06	4.17177e+06
G162R-4	6.243e+08	7.37062e+07	1.97409e+08	2.77903e+06	4.40399e+06	4.33971e+06	4.30604e+06	2.69002e+07	267313	774508	2.9743e+06	1.4469e+06
G162R-5	3.98049e+08	3.31522e+07	8.67075e+07	1.73025e+06	1.26718e+06	2.74726e+06	2.82263e+06	1.389e+07		58168.6	2.04477e+06	872555
G162R-6	5.54706e+08	6.3607e+07	1.08062e+08	1.92771e+06	1.9589e+06	1.88874e+08	4.72039e+06	1.9301e+07		525538	2.85647e+06	1.59609e+06
G162R-7	2.81012e+08	2.33203e+07	4.8068e+07	1.06743e+06	2.92009e+06	5.40066e+06	3.28005e+06	1.38137e+07		672438	2.50748e+06	1.06564e+06
G162R-8	3.4089e+08	2.09017e+07	8.18223e+07	3.50446e+06	5.49116e+06	1.91754e+06	3.78049e+06	9.42532e+06		661861	3.47484e+06	1.66828e+06
G162R-9	3.11814e+08	2.88649e+07	7.05911e+07	2.74623e+06	4.26549e+06	6.39276e+06	3.25284e+06	1.22755e+07		576468	3.39649e+06	1.72188e+06
p.value	2.65689e-09	0.120179	0.0013015	0.0739162	0.986453	0.42386	0.866204	6.21629e-09	0.91337	0.966358	2.34463e-05	0.000786746
FC	2.30458	0.940931	1.53154	1.27479	0.698639	1.29539	0.439128	5.29604	0.478486	1.18153	1.34561	2.20608

## Sheet: 7I
	Glutamate	GABA	Acetylcholine	L-Proline	L-Leucine	Glycine	L-Alanine	L-glutamine	L-Cysteine	L-Methionine	L-Serine	L-Histidine
6A17-OE-1	1.30324e+09	6.55407e+07	2.11266e+08	9.26345e+06	8.52638e+06	1.01702e+07	2.16616e+06	1.29092e+08	289167	2.62652e+06	7.5874e+06	5.67035e+06
6A17-OE-2	1.42703e+09	8.24161e+07	2.44549e+08	9.12888e+06	8.49552e+06	1.0953e+07	2.19444e+06	1.32945e+08	217074	2.21635e+06	8.65346e+06	7.60032e+06
6A17-OE-3	1.35038e+09	6.7163e+07	3.12081e+08	8.18009e+06	6.78542e+06	9.41866e+06	1.60217e+06	1.34272e+08	194355	2.2471e+06	6.83178e+06	5.36029e+06
6A17-OE-4	1.26319e+09	3.6713e+07	1.65318e+08	6.68364e+06		4.07142e+06	1.04969e+07	1.2071e+08	147323	2.16466e+06
6A17-OE-5	1.00931e+09	2.89124e+07	1.88034e+08	4.21239e+06	3.42798e+06	4.01079e+06	7.15463e+06	1.23081e+08	135597		5.3215e+06	4.28677e+06
6A17-OE-6	1.67221e+09	5.5579e+07	4.21071e+08	5.73637e+06	2.34668e+06	2.7785e+06	7.96255e+06	1.58995e+08	228747	374319	5.90904e+06	7.72184e+06
6A17-OE-7	1.43931e+09	4.95728e+07	2.10649e+08	4.09312e+06	7.89795e+06	8.14847e+06	8.90262e+06	1.215e+08	225463	1.40888e+06	7.25205e+06	5.40757e+06
6A17-OE-8	1.35382e+09	4.01154e+07	1.91861e+08	2.48523e+06	2.27904e+06	5.48666e+06	7.44103e+06	1.08312e+08	129682	276106	5.52459e+06	4.84475e+06
6A17-OE-9	1.52586e+09	4.67741e+07	1.99892e+08	3.89952e+06	3.63299e+06	3.01792e+06	7.35796e+06	1.01122e+08	86133.6	686016	5.69858e+06	3.20786e+06
Syp-HA-1	1.23518e+09	4.67856e+07	3.07218e+08	3.80261e+06	3.96544e+06	8.81663e+06	4.78384e+06	4.91344e+07	382885	711346	2.91891e+06	3.43485e+06
Syp-HA-2	8.38007e+08	3.25751e+07	2.97856e+08	6.13166e+06	1.08051e+07	2.84151e+06	5.00311e+06	4.39232e+07	379188	1.86306e+06	3.48494e+06	3.778e+06
Syp-HA-3	1.46461e+09	5.45504e+07	3.50815e+08	4.54013e+06	5.45169e+06	5.5739e+06	5.78425e+06	4.70423e+07	332672	884486	2.85597e+06	2.94804e+06
Syp-HA-4	1.02835e+09	3.43138e+07	9.5874e+07	2.16823e+06	2.74989e+06	3.73488e+06	4.60272e+06	2.46736e+07	131393	1.52273e+06	3.44841e+06	2.07153e+06
Syp-HA-5	5.79258e+08	2.90902e+07	1.10887e+08	9.77006e+06	3.89898e+06	5.16388e+06	4.74297e+06	1.6127e+07	122809	1.63363e+06	7.05449e+06	2.0832e+06
Syp-HA-6	9.92961e+08	3.87185e+07	1.21407e+08	7.00664e+06	1.15152e+07	1.5994e+07	6.49954e+06	1.80843e+07		3.56257e+06	8.69872e+06	4.71748e+06
p.value	0.0394092	0.0774724	0.667519	0.778944	0.608231	0.80669	0.444984	1.60959e-07	0.227111	0.719736	0.138123	0.0052427
FC	1.34068	1.33536	1.11351	1.07089	0.847801	0.91879	1.17303	3.78598	0.681002	0.884272	1.39079	1.73775

## Sheet: 7J
SLC6A17-HA	SLC6A17-HA G162R	Syp-HA	WT
262.011	136.485	147.48	1.21181
244.951	139.058	133.993	1.47493
243.289	140.908	147.454	1.22793
212.269	84.6951	242.469	2.43556
208.857	86.8181	186.445	1.29775
211.711	97.7949	220.587	1.79332
253.835	145.194
173.545	74.3911
320.504	122.299

## Sheet: 7K
SLC6A17-HA	SLC6A17-HA G162R	Syp-HA	WT
40.1123	36.4692	28.3457	1.74337
35.1469	35.9828	25.0186	1.45157
32.7339	35.0662	29.5774	1.07763
38.9636	39.7753	50.1568	0.903985
35.9812	37.4083	30.028	1.37282
40.8336	47.4786	50.0686	1.79746
50.5816	79.0365
27.4571	37.3331
76.1825	69.0714

[truncated: 3 more sheets: 7L, 7M, 7N]
