# Supplementary material for: Importance of glutamine in synaptic vesicles revealed by functional studies of SLC6A17 and its mutations pathogenic for intellectual disability
Source: eLife. 2023 Jul 13;12:RP86972. doi: 10.7554/eLife.86972 (PMC10393021; doi:10.7554/eLife.86972)
Supplement: Figure 7—figure supplement 1—source data 1. [file elife-86972-fig7-figsupp1-data1.zip]

Archive with 11 entries (9 files):
- Figure 7-S1A/
- Figure 7-S1A/HA-1s-sample.tif
- Figure 7-S1A/Syb2-1-sample.tif
- Figure 7-S1A/Syp-2s-sample.tif
- Figure 7-S1E/
- Figure 7-S1E/HA-sample.tif
- Figure 7-S1E/SV2A.tif
- Figure 7-S1E/Syb2.tif
- Figure 7-S1E/Syp.tif
- Figure 7-S1E/Syt1.tif
- Figure 7-S1E/VGluT1.tif
