# Supplementary material for: Importance of glutamine in synaptic vesicles revealed by functional studies of SLC6A17 and its mutations pathogenic for intellectual disability
Source: eLife. 2023 Jul 13;12:RP86972. doi: 10.7554/eLife.86972 (PMC10393021; doi:10.7554/eLife.86972)
Supplement: Figure 9—figure supplement 1—source data 1. [file elife-86972-fig9-figsupp1-data1.zip]

Archive with 5 entries (4 files):
- Figure 9-S1B/
- Figure 9-S1B/HA-1.tif
- Figure 9-S1B/Input-HA-2.tif
- Figure 9-S1B/Input-Syp-2.tif
- Figure 9-S1B/Syp-1.tif
