# Supplementary material for: Importance of glutamine in synaptic vesicles revealed by functional studies of SLC6A17 and its mutations pathogenic for intellectual disability
Source: eLife. 2023 Jul 13;12:RP86972. doi: 10.7554/eLife.86972 (PMC10393021; doi:10.7554/eLife.86972)
Supplement: Figure 10—source data 1. [file elife-86972-fig10-data1.xlsx]

## Sheet: 10A
+/+	P633R/+	P633R/P633R
426.225	349.248	344.055
418.752	311.421	314.666
421.097	322.835	327.388
199.671	210.558	205.358
233.026	207.829	210.114
228.975	213.398	225.235
399.5	186.064	390.564
169.387	443.903	231.347
194.969	385.514	333.161
297.627	257.792	299.065
300.325	265.601	297.301
315.802	265.936	293.524

## Sheet: 10B
+/+	P633R/+	P633R/P633R
26.8427	22.5601	23.3907
25.9852	18.0403	20.3061
26.8991	18.0196	19.8483
22.0668	25.4968	34.8772
27.8689	27.4493	29.4512
31.7844	32.9721	39.3096
31.5375	13.0335	39.1413
12.1539	35.4205	21.7618
14.1667	31.4697	31.902
23.8714	20.8932	26.2219
25.0988	23.8556	26.2014
27.1854	21.0986	26.4379

## Sheet: 10C
+/+	P633R/+	P633R/P633R
2.05956	1.97554	1.80941
1.94247	1.73892	1.73803
1.91507	1.88413	1.88523
0.837248	0.886929	1.06606
0.954875	0.947308	0.975165
0.961346	0.988777	0.983879
1.71588	0.867563	1.89502
0.644352	2.36767	1.06279
0.734321	1.98248	1.5813
1.74763	1.98225	1.87458
1.52294	1.8037	1.73048
1.67318	1.84532	1.89

## Sheet: 10D
+/+	P633R/+	P633R/P633R
0.988668	0.995632	1.03505
0.896751	0.914051	2.11405
0.882219	1.29919	0.673149
0.240979	0.137528	0.235774
0.436764	0.42235	0.262207
0.158136	0.171991	0.198452
0.443658	0.447301	0.485355
0.305164	0.463492	0.393894
0.447557	0.291526	0.38257
0.241553	0.516351	0.278714
0.224245	0.248959	0.153926
0.29655	0.244278	0.234549

## Sheet: 10E
+/+	P633R/+	P633R/P633R
0.700973	0.689994	0.547528
0.837661	0.673502	0.758858
0.864263	0.955055	0.444909
0.235715	0.0714006	0.173078
0.65455	0.511212	0.373265
0.116683	0.111967	0.119629
0.145205	0.254443	0.416436
0.375745	0.325088	0.321406
0.402797	0.187974	0.170646
0.169681	0.896414	0.390051
0.437408	0.331641	0.162799
0.284891	0.375888	0.261397

## Sheet: 10F
+/+	P633R/+	P633R/P633R
0	24.97	29.18
56.88	36.93	31.73
55.38	62.3	48.73
56.68	2.85	8.18
7.87	20.57	13.69
4.26	3.52	7.7

## Sheet: 10G
+/+	P633R/+	P633R/P633R
9.77543	11.5623	8.59168
10.9988	8.48979	13.4171
16.1256	10.6073	7.52877
1.43066	1.12593	1.37116
2.3783	2.27207	1.68891
1.0969	1.05661	1.45245
5.11492	3.76562	5.89546
2.85625	5.17598	4.77816
4.83416	5.08311	3.53691
4.01352	8.00363	7.00108
5.12925	8.26893	4.55417
6.19121	4.00463	4.3632

## Sheet: 10H
+/+	P633R/+	P633R/P633R
16.5737	14.1266	8.19892
16.8231	10.8278	7.80912
24.6414	12.2998	8.22583
22.9409	11.8824	8.74097
30.4038	19.8025	13.6258
17.5412	11.2355	10.6488
14.4021	5.4748	7.68499
7.46031	14.1202	5.8263
9.30296	10.449	7.39522
12.6354	13.3328	10.4132
13.6319	17.5751	7.80507
16.6494	10.7112	7.23435

## Sheet: 10I
+/+	P633R/+	P633R/P633R
1.51149	1.53409	1.50156
0	1.50799	1.50352
1.54025	1.52025	1.49296
0	0	0
0	0	0
0	0	0
0	0	0
0	0	0
0	0	0
1.48441	1.48081	1.47394
1.47133	1.48425	1.47072
1.47583	1.47243	1.46843

## Sheet: 10J
+/+	P633R/+	P633R/P633R
0.762785	0.84081	0.751423
0.903197	0.784933	0.703021
1.47102	1.13591	0.772547
0.648968	0.52413	1.2575
0.744313	0.683956	0.965259
0.58226	0.532184	0.555082
0.552894	0.558092	0.565176
0.558726	0.627607	0.549138
0.610177	0.563496	0.559755
0.544241	0.696444	0.623284
0.618823	0.655254	0.533893
0.645553	0.568772	0.542858

[truncated: 2 more sheets: 10K, 10L]
